# Supplementary material for: Characterization of the complete mitochondrial genome of Brentisentisyangtzensis Yu & Wu, 1989 (Acanthocephala, Illiosentidae)
Source: Zookeys. 2019 Jul 8;861:1–14. doi: 10.3897/zookeys.861.34809 (PMC6656981; doi:10.3897/zookeys.861.34809)
Supplement: Supplementary material 1 [file zookeys-861-001-s001.xls]

## Sheet: Sheet1
Fragment No.	Gene or region	Primer name	Sequence (5’-3’)	Length (bp)
F1	rrnL	CJWF1	CGCAGTATTTTGACTGTGCTAAG	340
		CJWR1	CTCGCCGATCTAAACTCAGATC
F2	rrnL -cytb	CJWF2	GTAGTTACTCAAGGGATAAC	6338
		CJWR2	CGTACTAAAGTATCTACCCTTG
F3	cytb	CJWF3	GGGGTATGTCTTACCGTGAG	430
		CJWR3	CCACTCAGGTTTAATATGAG
F4	cytn-nad1	CJWF4	GCTGTATTTGTGGCTCCATAC	621
		CJWR4	CACCACTAACTAAAATCTTAG
F5	nad1	CJWF5	GGAAGATTTTAGGATTAGG	535
		CJWR5	CCTGATACTAGCTCCGACTC
F6	nad1-rrnS	CJWF6	GTAATTGTGATAGCATTATTGC	1050
		CJWR6	GGTATCTAATCCAATTTGTC
F7	rrnS	CJWF7	CTGCGGTTATACAGTTAGTG	403
		CJWR7	ACCTTTGAGGTGTTGACGG
F8	rrnS-cox2	CJWF8	CTTATTCTGGATCTTATG	764
		CJWR8	ACCATAGTAAACCCCTCC
F9	cox2-rrnL	CJWF9	GTGAGCTGTCCCTAGGCTTG	4450
		CJWR9	GGGTCTTTCCGTCTTTCATC
