# Supplementary material for: Characterization of the complete mitochondrial genome of Brentisentisyangtzensis Yu & Wu, 1989 (Acanthocephala, Illiosentidae)
Source: Zookeys. 2019 Jul 8;861:1–14. doi: 10.3897/zookeys.861.34809 (PMC6656981; doi:10.3897/zookeys.861.34809)
Supplement: Supplementary material 2 [file zookeys-861-001-s002.xls]

## Sheet: Sheet1
ID	Organism	Class	Order	Family	Full length (bp)
KX108947.1	Acanthosentis cheni	Palaeacanthocephala	Gyracanthocephala	Quadrigyridae	13695
MK651258	Brentisentis yangtzensis	Palaeacanthocephala	Echinorhynchida	Illiosentidae	13864
NC_029765.1	Centrorhynchus aluconis	Palaeacanthocephala	Polymorphida	Centrorhynchidae	15144
NC_019805.1	Echinorhynchus truttae	Palaeacanthocephala	Echinorhynchida	Echinorhynchidae	13659
KC415004.1	Hebesoma violentum	Eoacanthocephala	Neoechinorhynchida	Neoechinorhynchidae	13393
NC_006892.1	Leptorhynchoides thecatus	Palaeacanthocephala	Echinorhynchida	Rhadinorhynchidae	13888
NC_019808.1	Macracanthorhynchus hirudinaceus	Archiacanthocephala	Oligacanthorhynchida	Oligacanthorhynchidae	14282
NC_016754.1	Oncicola luehei	Archiacanthocephala	Oligacanthorhynchida	Oligacanthorhynchidae	14281
NC_022921.1	Pallisentis celatus	Eoacanthocephala	Gyracanthocephala	Quadrigyridae	13855
NC_019807.1	Paratenuisentis ambiguus	Eoacanthocephala	Neoechinorhynchida	Tenuisentidae	13574
FR856884.1	Philodina citrina	Bdelloidea	Philodinida	Philodinidae	14003
NC_029767.1	Plagiorhynchus transversus	Palaeacanthocephala	Polymorphida	Plagiorhynchidae	15477
NC_029766.1	Polyacanthorhynchus caballeroi	Polyacanthocephala	Polyacanthorhynchida	Polyacanthorhynchidae	13956
NC_013568.1	Rotaria rotatoria	Bdelloidea	Bdelloida	Philodinidae	15319
NC_026516.1	Southwellina hispida	Palaeacanthocephala	Polymorphida	Polymorphidae	14742
