# Supplementary material for: Characterization of the complete mitochondrial genome of Brentisentisyangtzensis Yu & Wu, 1989 (Acanthocephala, Illiosentidae)
Source: Zookeys. 2019 Jul 8;861:1–14. doi: 10.3897/zookeys.861.34809 (PMC6656981; doi:10.3897/zookeys.861.34809)
Supplement: Supplementary material 3 [file zookeys-861-001-s003.xlsx]

## Sheet: Sheet1
Regions	Size (bp)	T(U)	C	A	G	AT(%)	GC(%)	GT(%)	AT skew	GC skew
PCGs	10355	42.2	8.7	25.8	23.3	68	32	65.5	-0.24	0.456
1st codon position	3452	42.9	9.3	23.3	24.6	66.2	33.9	67.5	-0.297	0.452
2nd codon position	3452	43.9	9	25	22.2	68.9	31.2	66.1	-0.274	0.423
3rd codon position	3451	39.8	7.8	29.3	23.1	69.1	30.9	62.9	-0.153	0.493
atp6	558	43.7	12.4	25.8	18.1	69.5	30.5	61.8	-0.258	0.188
cox1	1531	39.9	11.1	27	22	66.9	33.1	61.9	-0.193	0.329
cox2	651	39.6	10	26.7	23.7	66.3	33.7	63.3	-0.194	0.406
cox3	732	41.7	8.3	25.7	24.3	67.4	32.6	66	-0.237	0.49
cytb	1132	42.4	7.7	25.8	24.1	68.2	31.8	66.5	-0.244	0.517
nad1	898	43.4	8.5	24.9	23.2	68.3	31.7	66.6	-0.27	0.465
nad2	915	42.4	8.5	26	23.1	68.4	31.6	65.5	-0.24	0.46
nad3	354	44.4	10.7	21.5	23.4	65.9	34.1	67.8	-0.348	0.372
nad4	1255	44.2	6	25.3	24.5	69.5	30.5	68.7	-0.273	0.608
nad4L	249	43	3.6	26.1	27.3	69.1	30.9	70.3	-0.244	0.766
nad5	1644	41.3	7.6	26.9	24.2	68.2	31.8	65.5	-0.211	0.522
nad6	436	45	10.8	23.6	20.6	68.6	31.4	65.6	-0.311	0.314
rrnL	912	35.4	9.8	36.4	18.4	71.8	28.2	53.8	0.014	0.307
rrnS	574	35	8.9	34.8	21.3	69.8	30.2	56.3	-0.002	0.41
tRNAs	1247	37.6	10	31.3	21.1	68.9	31.1	58.7	-0.092	0.356
rRNAs	1486	35.3	9.4	35.8	19.5	71.1	28.9	54.8	0.008	0.349
Full genome	13864	40.5	9	27.8	22.7	68.3	31.7	63.2	-0.186	0.434
